# Supplementary material for: Origin and Evolution of the Neo-Sex Chromosomes in Pamphagidae Grasshoppers through Chromosome Fusion and Following Heteromorphization
Source: Genes (Basel). 2017 Nov 13;8(11):323. doi: 10.3390/genes8110323 (PMC5704236; doi:10.3390/genes8110323)
Supplement: Supplementary file 1 [file genes-08-00323-s001.zip]

Archive with 7 entries (7 files):
- Fig S1.tif
- Fig S2.tif
- Fig S3.tif
- Fig S4.tif
- fig S5.tif
- fig S6.tif
- Supplementary.docx
